# Supplementary material for: A Rapid Detection of Whole Wheat Gluten Quality by a Novel Chemometric Technique—GlutoPeak
Source: Foods. 2022 Jun 28;11(13):1927. doi: 10.3390/foods11131927 (PMC9265637; doi:10.3390/foods11131927)
Supplement: Supplementary file 1 [file foods-11-01927-s001.zip]

Archive with 1 entries (1 files):
- foods-1785993-supplementary.pdf
